# Supplementary material for: A Higher Neutrophil Count Is Associated with Favorable Achievement of Treatment-Free Remission in Patients with Chronic Myeloid Leukemia Who Received Second Generation Tyrosine Kinase Inhibitor as Frontline Treatment
Source: Clin Pract. 2024 Jun 21;14(4):1216–24. doi: 10.3390/clinpract14040097 (PMC11270167; doi:10.3390/clinpract14040097)
Supplement: Supplementary file 1 [file clinpract-14-00097-s001.zip]

Archive with 1 entries (1 files):
- clinpract-2973580-supplementary.pdf
